# Supplementary material for: Unexpected triggers for pheochromocytoma-induced recurrent heart failure
Source: Int Arch Med. 2014 Jun 21;7:30. doi: 10.1186/1755-7682-7-30 (PMC4077553; doi:10.1186/1755-7682-7-30)
Supplement: Additional file 1 — Video A. Transthoracic echocardiogram (TTE) on admission, parasternal long axis (PLAX) view with colour Doppler (CD): severely depressed left ventricle (LV) systolic function with global hypokinesia and functional mitral regurgitation. [file 1755-7682-7-30-S1.zip]

Archive with 1 entries (1 files):
- 1450263381129385_add1.wmv
