# Supplementary material for: Unexpected triggers for pheochromocytoma-induced recurrent heart failure
Source: Int Arch Med. 2014 Jun 21;7:30. doi: 10.1186/1755-7682-7-30 (PMC4077553; doi:10.1186/1755-7682-7-30)
Supplement: Additional file 3 — Video C. TTE 36 hours after admission, PLAX view with CD: complete recovery of LV systolic function and of mitral regurgitation. [file 1755-7682-7-30-S3.zip]

Archive with 1 entries (1 files):
- 1450263381129385_add3.avi
